# Supplementary material for: Emerging Tick-borne Infections in the Upper Midwest and Northeast United States Among Patients With Suspected Anaplasmosis
Source: Open Forum Infect Dis. 2024 Mar 15;11(4):ofae149. doi: 10.1093/ofid/ofae149 (PMC11034950; doi:10.1093/ofid/ofae149)
Supplement: ofae149_Supplementary_Data [file ofae149_supplementary_data.zip]

Archive with 3 entries (3 files):
- Supplemental Table 1.xlsx
- Supplemental Table 2.docx
- Supplemental Table 3.docx
