# Supplementary material for: Emerging Tick-borne Infections in the Upper Midwest and Northeast United States Among Patients With Suspected Anaplasmosis
Source: Open Forum Infect Dis. 2024 Mar 15;11(4):ofae149. doi: 10.1093/ofid/ofae149 (PMC11034950; doi:10.1093/ofid/ofae149)
Supplement: ofae149_Supplementary_Data [file ofae149_supplementary_data.zip › Supplemental Table 1.xlsx]

## Sheet: STable S1
Supplemental Table 1. Primers, probes and metadata associated with new tick-born pathogen nucleic acid amplification assays.
Target organism	target gene	Forward Primer		Reverse Primer		Probe	Fluor	Amplicon Size	Accession Number	Sensitivity studies1	Specificity studies2
Babesia microti	18S rRNA	Bab2(87)F	GTTATAGTTTATTTGATGTTCGTTT	Bab3(241)R	AAGCCATGCGATTCGCTAAT	TCGCGTGGCGTTTATTAGACTTTAACCA	Cy5	104	LN871598.1; 613577-615223 Babesia microti strain RI chromosome III, BBM_III01761 18S rRNA gene	B. microti-infected hamster (1) and human blood (2); analytical sensitivity 101-105 copies/µL	Ech, Eca, Emu, Bmiy, Bcroc, Rpa, Aph, Pf, Pv (2), MSSA, Entsp, Sbov, GPB, Psa, MRSA (3), Eco (2), Kpn (3), Enf, Stsp, Nhb (6)
Borrelia miyamotoi	glpQ	BmiGlpQF-54	AGGAGCTGATTATCTAGAACAAGAC	BmiGlpQR-177	TTCTCTAGCTCGATTGGGAAATAA	TGCACGACCCAGAAATTGACACAAC	TXR	124	AY368276 Borrelia miyamotoi glycerophosphodiester phosphodiesterase (glpQ)gene, complete cds	B. miyamotoi DNA; B. miyamotoi-infected mouse (2) and human blood (2);3 analytical sensitivity 101-105 copies/µL	Ech, Rpa, Aph, Bmic, Bcroc, Bbur (2), MRSA (3), Psf/p, Enf, Kpn (2), Eco (3), Eco/VRE/Cfr, Psa (2), Ckru, Stsp, Stau, Tbr (2), Entsp, Nhb
Heartland virus	HRTV Small (S) segment	HRTV1F	TGCAGGCTGCTCATTTATTC	HRTV1R	CCTGTGGAAGAAACCTCTCC	CCTGACCTGTCTCGACTGCCCA	FAM	86	KC466555 Heartland virus isolate MO12-65 non-structural protein gene, partial cds.	HRTV-infected Vero cell RNA;4 analytical sensitivity 100-105 copies/µL	Vero cell, DENV3, Rpa, Aph, HL-60, POWV
Powassan virus	RNA-dependent RNA polymerase gene	POWV F2	CCATCACAAACATGAAAGTCCAACT	POWV R2	CTGTGAGTCAGCTGGTCCTATGAC	CCTTCCATCATGCGGAT	CY5	73	HM991145.1 Powassan virus isolate DTV-MN-2008 RNA-dependent RNA polymerase gene, partial cds.	POWV virus-infected Vero cell RNA;4 analytical sensitivity 100-105 copies/µL	Vero cell, DENV3, Rpa, Aph, HL-60, HRTV
Borrelia mayonii	oppA (A7X70_RS01625)	Bmay2_F861-891	GCCTTGATGCTAATCGCTTTC	Bmay2_R956-979	TGCTACTGTAAAGGTCTGTTGAG	AGCGAGCCATCATCACTTGATCCT	HEX	136	NZ_CP015780.1:335738-337309 Borrelia mayonii strain MN14-1420, complete genome	B. mayonii DNA; B. mayonii-infected mouse (2) and human blood (2);5 analytical sensitivity 101-105 copies/µL	Bbur (2), Rpa, Ot, Rt, Psa, MSSA, Sta, Nhb(5)
Candidatus Anaplasma capra	gltA	AcaogltA 372-392 F	TGTTGCAGCCATCTATAGGCA	AcapgltA475-493 R	TCTGCACGTACCCCAGATTT	GCCCGCTGTGGAGGCGGACCCAAATCTGG	FAM	74	KM206273.1 Anaplasma capra strain HLJ-14 16S ribosomal RNA gene, partial sequence	Candidatus A. capra-infected HL-60 cells (2) and goat blood (2);6 analytical sensitivity 101-105 copies/µL	Aph, Ech, Rpa, MSSA, PBC, Nhb (5)
1Postive controls and analytical sensitivity of each assay based on the use of a plasmid standard with cloned amplicon
2Ech (Ehrlichia chaffeensis), Eca (Ehrlichia canis), Emu (Ehrlichia muris), Bmiy (Borrelia miyamotoi), Bbur (Borrelia[Borreliella] burgdorferi), Bcroc (Borrelia crocidurae), Rpa (Rickettsia parkeri), Aph (Anaplasma phagocytophilum), Ot (Orientia tsutsugamushi), Rt (Rickettsia typhi), Bmic (Babesia microti), Pf (Plasmodium falciparum), Pv (Plasmodium vivax), MSSA (Staphylococcus aureus methicillin…
4courtesy of David Beasley, UTMB, Galveston, TX, and CDC, Ft. Collins, CO
3courtesy of Linda Bockenstedt, Yale University and Alan Barbour, University of California, Irvine
5courtesy of Marty Schriefer and Jeannine Peterson, CDC, Ft. Collins, CO
6courtesy of Na Jia and Wuchun Cao, Beijing, CN
